# Supplementary material for: High Rank, Low Tolerance: Hierarchy-Dependent Reactions of Cohabiting Companion Dogs to Being Separated from Their Owner
Source: Animals (Basel). 2026 Jun 25;16(13):1965. doi: 10.3390/ani16131965 (PMC13359868; doi:10.3390/ani16131965)
Supplement: Supplementary file 1 [file animals-16-01965-s001.zip]

Archive with 5 entries (5 files):
- Pongracz_Owner consent form.pdf
- SepDatRaw1.xlsx
- Supplementary_Table3.pdf
- Table_Supplementary_1.pdf
- Table_Supplementary_2.pdf
