# Supplementary material for: High Rank, Low Tolerance: Hierarchy-Dependent Reactions of Cohabiting Companion Dogs to Being Separated from Their Owner
Source: Animals (Basel). 2026 Jun 25;16(13):1965. doi: 10.3390/ani16131965 (PMC13359868; doi:10.3390/ani16131965)
Supplement: Supplementary file 1 [file animals-16-01965-s001.zip › SepDatRaw1.xlsx]

## Sheet: DRA-Q
ID	Dog	Rank	DScore	Age	Sex	Repro	BarkFirst	LickMouth	EatFirst	WinFight	GetReward	WalkFront	BetterPlace	FaceThreat	Form	Ago	Def	RForm	RAgo	RDef	dognr
14YF33Q	N1	S	-0.125	5	F	Neut	0	-1	-1	0	-1	1	0	1	-1	-0.5	0.666667	S	S	D	2
14YF33Q	S	D	0.125	5	F	Neut	0	1	1	0	1	-1	0	-1	1	0.5	-0.666667	D	D	S	2
2321XCN	B1	D	0.125	4.2	M	Neut	1	-1	1	0	1	-1	1	-1	-1	0.75	-0.333333	S	D	S	2
2321XCN	M1	S	-0.125	7	F	Neut	-1	1	-1	0	-1	1	-1	1	1	-0.75	0.333333	D	S	D	2
23FKBMX	M2	S	-0.25	2.5	M	Neut	0	1	0	-1	0	-1	0	-1	1	-0.25	-0.666667	D	S	S	2
23FKBMX	O1	D	0.25	1.9	M	Neut	0	-1	0	1	0	1	0	1	-1	0.25	0.666667	S	D	D	2
2NZIUJ9	L1	S	-0.75	2.5	F	Neut	-1	-1	-1	0	-1	-1	0	-1	-1	-0.5	-1	S	S	S	2
2NZIUJ9	P1	D	0.75	3.5	F	Neut	1	1	1	0	1	1	0	1	1	0.5	1	D	D	D	2
4M14Z2T	M3	S	-0.375	10	F	Neut	0	-1	-1	0	0	0	0	-1	-1	-0.25	-0.333333	S	S	S	2
4M14Z2T	P2	D	0.375	10	F	Neut	0	1	1	0	0	0	0	1	1	0.25	0.333333	D	D	D	2
6GASBA5	R1	S	-0.5	10.5	F	Intact	-1	-1	-1	0	0	-1	-1	1	-1	-0.5	-0.333333	S	S	S	2
6GASBA5	V1	D	0.5	5.5	F	Neut	1	1	1	0	0	1	1	-1	1	0.5	0.333333	D	D	D	2
6NCBJA6	B2	D	0.25	2	M	Intact	1	-1	1	0	0	1	-1	1	-1	0	1	S	D	D	3
6NCBJA6	T1	S	-0.25	8	F	Intact	-1	1	-1	0	0	1	-1	-1	1	-0.5	-0.333333	D	S	S	3
8VC9J2W	B3	S	-0.125	3	F	Neut	1	0	0	0	0	-1	0	-1	0	0	-0.333333	F	F	S	2
8VC9J2W	Z1	D	0.125	3	M	Neut	-1	0	0	0	0	1	0	1	0	0	0.333333	F	F	D	2
9GY1FWU	P3	S	-0.125	10	F	Neut	0	0	0	0	0	0	0	-1	0	0	-0.333333	F	F	S	2
9GY1FWU	P4	D	0.125	12	M	Neut	0	0	0	0	0	0	0	1	0	0	0.333333	F	F	D	2
AWJRLNK	G1	D	0	2	M	Intact	1	0	-1	0	-1	1	-1	1	0	-0.75	1	F	F	D	3
AWJRLNK	W1	S	-0.75	10	F	Neut	-1	0	-1	0	-1	-1	-1	-1	0	-0.75	-1	F	F	S	3
D1M6AAM	E1	S	-0.375	5	F	Neut	-1	0	0	0	-1	1	-1	-1	0	-0.5	-0.333333	F	S	S	2
D1M6AAM	R2	D	0.375	9	M	Neut	1	0	0	0	1	-1	1	1	0	0.5	0.333333	F	D	D	2
GN4BRLX	B4	D	-0.25	10.75	M	Neut	-1	-1	-1	-1	1	1	1	-1	-1	0	-0.333333	S	D	D	6
GN4BRLX	J1	S	-0.5	12	M	Neut	-1	1	1	-1	-1	-1	-1	-1	1	-0.5	-1	D	S	S	6
H41RLGM	J2		0	7	F	Neut	1	0	-1	0	-1	0	0	1	0	-0.5	0.666667	F		D	4
H41RLGM	J3	D	0.25	6	F	Intact	1	0	1	0	1	0	0	-1	0	0.5	0	F	D		4
H41RLGM	J4	S	-0.5	4	F	Neut	-1	0	-1	0	-1	0	0	-1	0	-0.5	-0.666667	F		S	4
T62BUYP	B5	S	-0.125	6	F	Neut	-1	1	0	0	0	0	-1	0	1	-0.25	-0.333333	D	S	S	2
T62BUYP	G2	D	0.125	9.5	F	Neut	1	-1	0	0	0	0	1	0	-1	0.25	0.333333	S	D	D	2
I3VWCPF	S1		-0.25	8	F	Neut	1	0	0	0	0	-1	-1	-1	0	-0.25	-0.333333	F			3
I3VWCPF	H1	S	-0.5	5	M	Neut	-1	0	0	0	0	-1	-1	-1	0	-0.25	-1	F		S	3
I3VWCPF	H2	D	0.25	7	F	Neut	-1	0	0	0	0	1	1	1	0	0.25	0.333333	F	D	D	3
ICAUFU8	J5	S	-0.375	4	M	Neut	1	1	-1	0	-1	-1	-1	-1	1	-0.75	-0.333333	D	S	S	2
ICAUFU8	J6	D	0.375	5.5	F	Neut	-1	-1	1	0	1	1	1	1	-1	0.75	0.333333	S	D	D	2
ITBXCW8	T2		-0.25	3	M	Neut	-1	1	0	-1	1	0	-1	-1	1	-0.25	-0.666667		F		3
ITBXCW8	H3		-0.25	7	F	Neut	-1	1	0	1	-1	0	-1	-1	1	-0.25	-0.666667		F		3
ITBXCW8	J7	D	0	2.5	F	Neut	1	-1	0	-1	-1	0	1	1	-1	-0.25	0.666667	S	F	D	3
JU36ZBX	R3	S	-0.375	11	M	Neut	-1	1	0	0	0	-1	-1	-1	1	-0.25	-1			S	3
JU36ZBX	V2	D	0.125	9.5	M	Intact	-1	1	0	0	0	1	1	-1	1	0.25	-0.333333		D		3
JU36ZBX	Z2		-0.125	6	F	Neut	1	-1	0	0	0	-1	-1	1	-1	-0.25	0.333333	S		D	3
KS4MGPJ	A1	S	-0.375	5	M	Neut	-1	0	0	0	-1	1	-1	-1	0	-0.5	-0.333333	F	S	S	2
KS4MGPJ	S2	D	0.375	9.5	F	Neut	1	0	0	0	1	-1	1	1	0	0.5	0.333333	F	D	D	2
L4QPV9L	A2		-0.125	8	F	Neut	1	-1	-1	-1	0	-1	1	1	-1	-0.25	0.333333	S		D	3
L4QPV9L	R4		-0.125	8	F	Neut	-1	1	-1	1	0	1	-1	-1	1	-0.25	-0.333333	D		S	3
MUI85G	F1	D	0	11	M	Neut	1		1			-1	0	-1		0.5	-0.333333		D	D	4
MUI85G	L2	S	-0.833333	5	M	Neut	-1		-1		-1	-1	0	-1		-0.666667	-1		S	S	4
NVJFK43	M3	D	0.375	4.5	M	Neut	-1	0	1	0	1	1	0	1	0	0.5	0.333333	F	D	D	2
NVJFK43	P5	S	-0.375	3.5	F	Neut	1	0	-1	0	-1	-1	0	-1	0	-0.5	-0.333333	F	S	S	2
PIPDIJ7	L3	D	0.125	4.5	F	Neut	0	0	0	0	0	0	0	1	0	0	0.333333	F	F	D	2
PIPDIJ7	P6	S	-0.125	4.5	F	Neut	0	0	0	0	0	0	0	-1	0	0	-0.333333	F	F	S	2
QAUBIZ7	S3		-0.125	12.8	M	Neut	-1	1	1	1	0	-1	-1	-1	1	0.25	-1		D		3
QAUBIZ7	S4	D	0.125	5.5	F	Neut	1	-1	-1	-1	0	1	1	1	-1	-0.25	1	S		D	3
QAUBIZ7	T3	S	-0.625	14	F	Neut	-1	1	-1	-1	0	-1	-1	-1	1	-0.75	-1		S		3
RC39TRQ	K1	F	0	2.5	M	Neut	-1	-1	0	0	1	0	1	0	-1	0.5	-0.333333	S	D	S	2
RC39TRQ	S5	F	0	1.5	M	Neut	1	1	0	0	-1	0	-1	0	1	-0.5	0.333333	D	S	D	2
RZXSI8U	R5	S	-0.375	8.5	M	Neut	-1	1	0	0	0	-1	-1	-1	1	-0.25	-1		S	S	4
RZXSI8U	V2	D	0.125	9.5	F	Neut	-1	1	0	0	0	-1	1	1	1	0.25	-0.333333		D	D	4
SWSR2W7	N2	S	-0.5	9	M	Neut	-1	-1	1	-1	-1	-1	1	-1	-1	0	-1	S	F	S	2
SWSR2W7	S6	D	0.5	7	F	Neut	1	1	-1	1	1	1	-1	1	1	0	1	D	F	D	2
T48KB6I	P7	D	0.625	8	F	Neut	1	0	1	0	1	1	1	0	0	0.75	0.666667	F	D	D	2
T48KB6I	T4	S	-0.625	11	F	Neut	-1	0	-1	0	-1	-1	-1	0	0	-0.75	-0.666667	F	S	S	2
T5U974L	A3	D	0.25	4	M	Intact	1	0	0	-1	1	0	0	1	0	0	0.666667	F	D	D	3
T5U974L	M4	S	-0.5	12	F	Neut	-1	0	0	-1	-1	0	0	-1	0	-0.5	-0.666667	F	S	S	3
VB149TF	A4	S	-0.375	1	F	Intact	-1	-1	1	-1	-1	0	0	0	-1	-0.25	-0.333333	S	S		3
VB149TF	J8	D	0.375	5	M	Neut	-1	1	1	1	1	0	0	0	1	0.75	-0.333333	D	D		3
W66DQPT	L4	S	-0.125	11	F	Neut	0	1	0	0	-1	0	0	-1	1	-0.25	-0.333333	D	S	S	2
W66DQPT	V3	D	0.125	2.5	F	Neut	0	-1	0	0	1	0	0	1	-1	0.25	0.333333	S	D	D	2
ZJGLWM5	J9		-0.25	9	M	Neut	-1	0	-1	0	-1	1	-1	1	0	-0.75	0.333333	F			3
ZJGLWM5	M5		-0.25	9.5	M	Neut	1	0	-1	0	-1	-1	-1	1	0	-0.75	0.333333	F			3
ZJGLWM5	T5	D	0	11	M	Neut	-1	0	1	0	1	-1	1	-1	0	0.75	-1	F	D	S	3

## Sheet: Latencies
ID	Dog	Rank	DScore	Age	Sex	Repro	Form	Ago	Def	dognr	DoorR	WallR	Rearing	Barking_Yelping	Whining	Other_voc	Voc	DoorS	OtherS	Scratching	RearEvent	BarkEvent	WhineEvent	OtherEvent	VocEvent	ScratchEvent
14YF33Q	N1	S	-0.125	5	F	Neut	-1	-0.5	0.666667	2	240	240	240	240	9.8	12.8	9.8	240	240	240	0	0	1	1	1	0
14YF33Q	S	D	0.125	5	F	Neut	1	0.5	-0.666667	2	240	240	240	240	14.2	32.8	14.2	240	240	240	0	0	1	1	1	0
2321XCN	B1	D	0.125	4.2	M	Neut	-1	0.75	-0.333333	2	240	240	240	2	35.2	30.8	2	240	240	240	0	1	1	1	1	0
2321XCN	M1	S	-0.125	7	F	Neut	1	-0.75	0.333333	2	240	240	240	149.6	8.6	240	8.6	240	240	240	0	1	1	0	1	0
23FKBMX	M2	S	-0.25	2.5	M	Neut	1	-0.25	-0.666667	2	240	240	240	138.2	13	240	13	240	240	240	0	1	1	0	1	0
23FKBMX	O1	D	0.25	1.9	M	Neut	-1	0.25	0.666667	2	76	240	76	240	7.6	240	7.6	240	240	240	1	0	1	0	1	0
2NZIUJ9	L1	S	-0.75	2.5	F	Neut	-1	-0.5	-1	2	240	240	240	240	240	240	240	240	240	240	0	0	0	0	0	0
2NZIUJ9	P1	D	0.75	3.5	F	Neut	1	0.5	1	2	83.8	21.4	21.4	11.4	240	240	11.4	240	240	240	1	1	0	0	1	0
4M14Z2T	M3	S	-0.375	10	F	Neut	-1	-0.25	-0.333333	2	9	240	9	240	7.4	240	7.4	51.4	60	51.4	1	0	1	0	1	1
4M14Z2T	P2	D	0.375	10	F	Neut	1	0.25	0.333333	2	240	240	240	240	240	240	240	240	240	240	0	0	0	0	0	0
6GASBA5	R1	S	-0.5	10.5	F	Intact	-1	-0.5	-0.333333	2	240	240	240	240	57.4	150	57.4	240	240	240	0	0	1	1	1	0
6GASBA5	V1	D	0.5	5.5	F	Neut	1	0.5	0.333333	2	240	152.4	152.4	240	9.2	30.8	9.2	240	240	240	1	0	1	1	1	0
6NCBJA6	B2	D	0.25	2	M	Intact	-1	0	1	3	240	240	240	25	240	18.6	18.6	240	240	240	0	1	0	1	1	0
6NCBJA6	T1	S	-0.25	8	F	Intact	1	-0.5	-0.333333	3	240	240	240	240	14.6	36	14.6	240	240	240	0	0	1	1	1	0
8VC9J2W	B3	S	-0.125	3	F	Neut	0	0	-0.333333	2	240	240	240	240	25.8	116.2	25.8	240	240	240	0	0	1	1	1	0
8VC9J2W	Z1	D	0.125	3	M	Neut	0	0	0.333333	2	240	240	240	240	8.6	155.4	8.6	240	240	240	0	0	1	1	1	0
9GY1FWU	P3	S	-0.125	10	F	Neut	0	0	-0.333333	2	240	240	240	240	0.4	240	0.4	240	240	240	0	0	1	0	1	0
9GY1FWU	P4	D	0.125	12	M	Neut	0	0	0.333333	2	240	240	240	240	240	240	240	240	240	240	0	0	0	0	0	0
AWJRLNK	G1	D	0	2	M	Intact	0	-0.75	1	3	240	240	240	240	18.2	81.6	18.2	240	240	240	0	0	1	1	1	0
AWJRLNK	W1	S	-0.75	10	F	Neut	0	-0.75	-1	3	240	240	240	240	34.6	37	34.6	240	240	240	0	0	1	1	1	0
D1M6AAM	E1	S	-0.375	5	F	Neut	0	-0.5	-0.333333	2	240	26.6	26.6	25.8	5.4	240	5.4	240	240	240	1	1	1	0	1	0
D1M6AAM	R2	D	0.375	9	M	Neut	0	0.5	0.333333	2	240	240	240	19.2	9.8	240	9.8	240	240	240	0	1	1	0	1	0
GN4BRLX	B4	D	-0.25	10.75	M	Neut	-1	0	-0.333333	6	240	44.4	44.4	240	144.4	240	144.4	240	240	240	1	0	1	0	1	0
GN4BRLX	J1	S	-0.5	12	M	Neut	1	-0.5	-1	6	240	240	240	240	240	240	240	240	240	240	0	0	0	0	0	0
H41RLGM	J2		0	7	F	Neut	0	-0.5	0.666667	4	240	240	240	46	33.8	240	33.8	240	240	240	0	1	1	0	1	0
H41RLGM	J3	D	0.25	6	F	Intact	0	0.5	0	4	0	240	0	10	2.4	240	2.4	240	240	240	1	1	1	0	1	0
H41RLGM	J4	S	-0.5	4	F	Neut	0	-0.5	-0.666667	4	240	57	57	240	2.2	240	2.2	240	240	240	1	0	1	0	1	0
I3VWCPF	B5		-0.25	8	F	Neut	0	-0.25	-0.333333	3	240	240	240	240	18.6	240	18.6	240	240	240	0	0	1	0	1	0
I3VWCPF	G2	S	-0.5	5	M	Neut	0	-0.25	-1	3	240	240	240	240	3.6	240	3.6	240	240	240	0	0	1	0	1	0
I3VWCPF	S1	D	0.25	7	F	Neut	0	0.25	0.333333	3	240	240	240	119	165	240	119	240	240	240	0	1	1	0	1	0
ICAUFU8	H1	S	-0.375	4	M	Neut	1	-0.75	-0.333333	2	240	240	240	29	11.2	62.8	11.2	240	240	240	0	1	1	1	1	0
ICAUFU8	H2	D	0.375	5.5	F	Neut	-1	0.75	0.333333	2	240	240	240	240	240	240	240	240	240	240	0	0	0	0	0	0
ITBXCW8	J5		-0.25	3	M	Neut	1	-0.25	-0.666667	3	240	240	240	240	3.4	240	3.4	240	240	240	0	0	1	0	1	0
ITBXCW8	J6		-0.25	7	F	Neut	1	-0.25	-0.666667	3	240	240	240	240	20.8	240	20.8	240	240	240	0	0	1	0	1	0
ITBXCW8	T2	D	0	2.5	F	Neut	-1	-0.25	0.666667	3	5.8	98.2	5.8	240	15.4	145.6	15.4	76.2	240	76.2	1	0	1	1	1	1
JU36ZBX	H3	S	-0.375	11	M	Neut	1	-0.25	-1	3	240	240	240	240	71.2	240	71.2	240	240	240	0	0	1	0	1	0
JU36ZBX	J7	D	0.125	9.5	M	Intact	1	0.25	-0.333333	3	156.2	240	156.2	240	12.4	240	12.4	12.4	240	12.4	1	0	1	0	1	1
JU36ZBX	R3		-0.125	6	F	Neut	-1	-0.25	0.333333	3	240	240	240	240	240	240	240	240	240	240	0	0	0	0	0	0
KS4MGPJ	V2	S	-0.375	5	M	Neut	0	-0.5	-0.333333	2	0	0	0	1.6	2.4	2.6	1.6	8	17	8	1	1	1	1	1	1
KS4MGPJ	Z2	D	0.375	9.5	F	Neut	0	0.5	0.333333	2	25.2	240	25.2	240	1.4	240	1.4	240	240	240	1	0	1	0	1	0
L4QPV9L	A1		-0.125	8	F	Neut	-1	-0.25	0.333333	3	240	240	240	240	77.6	81.8	77.6	78.4	240	78.4	0	0	1	1	1	1
L4QPV9L	S2		-0.125	8	F	Neut	1	-0.25	-0.333333	3	40.2	240	40.2	240	17.8	102.2	17.8	24.8	240	24.8	1	0	1	1	1	1
MUI85G	A2	D	0	11	M	Neut		0.5	-0.333333	4	240	240	240	240	2.6	240	2.6	43	240	43	0	0	1	0	1	1
MUI85G	R4	S	-0.833333	5	M	Neut		-0.666667	-1	4	240	240	240	9	0.8	155.2	0.8	240	240	240	0	1	1	1	1	0
NVJFK43	F1	D	0.375	4.5	M	Neut	0	0.5	0.333333	2	3	25.2	3	240	240	240	240	78.2	177	78.2	1	0	0	0	0	1
NVJFK43	L2	S	-0.375	3.5	F	Neut	0	-0.5	-0.333333	2	240	30.8	30.8	240	240	240	240	240	240	240	1	0	0	0	0	0
PIPDIJ7	M3	D	0.125	4.5	F	Neut	0	0	0.333333	2	10.8	240	10.8	21.2	13.2	240	13.2	240	240	240	1	1	1	0	1	0
PIPDIJ7	P5	S	-0.125	4.5	F	Neut	0	0	-0.333333	2	240	240	240	240	97.8	61.2	61.2	240	240	240	0	0	1	1	1	0
QAUBIZ7	L3		-0.125	12.8	M	Neut	1	0.25	-1	3	240	240	240	55.4	5.2	51.6	5.2	240	240	240	0	1	1	1	1	0
QAUBIZ7	P6	D	0.125	5.5	F	Neut	-1	-0.25	1	3	9.4	240	9.4	240	19.8	240	19.8	240	240	240	1	0	1	0	1	0
QAUBIZ7	S3	S	-0.625	14	F	Neut	1	-0.75	-1	3	240	240	240	240	240	240	240	240	240	240	0	0	0	0	0	0
RC39TRQ	S4	F	0	2.5	M	Neut	-1	0.5	-0.333333	2	7.8	109	7.8	240	7.6	240	7.6	240	240	240	1	0	1	0	1	0
RC39TRQ	T3	F	0	1.5	M	Neut	1	-0.5	0.333333	2	240	240	240	157.6	48.2	240	48.2	240	240	240	0	1	1	0	1	0
RZXSI8U	K1	S	-0.375	8.5	M	Neut	1	-0.25	-1	4	240	240	240	240	11.4	240	11.4	240	240	240	0	0	1	0	1	0
RZXSI8U	S5	D	0.125	9.5	F	Neut	1	0.25	-0.333333	4	240	240	240	35	15.6	21.8	15.6	240	240	240	0	1	1	1	1	0
SWSR2W7	R5	S	-0.5	9	M	Neut	-1	0	-1	2	240	240	240	240	240	163.6	163.6	240	240	240	0	0	0	1	1	0
SWSR2W7	V2	D	0.5	7	F	Neut	1	0	1	2	240	240	240	240	2	240	2	240	240	240	0	0	1	0	1	0
T48KB6I	N2	D	0.625	8	F	Neut	0	0.75	0.666667	2	0	0	0	0	12	2	0	0	0	0	1	1	1	1	1	1
T48KB6I	S6	S	-0.625	11	F	Neut	0	-0.75	-0.666667	2	7.6	240	7.6	16.6	34.2	53.4	16.6	240	240	240	1	1	1	1	1	0
T5U974L	P7	D	0.25	4	M	Intact	0	0	0.666667	3	240	240	240	240	240	240	240	240	240	240	0	0	0	0	0	0
T5U974L	T4	S	-0.5	12	F	Neut	0	-0.5	-0.666667	3	240	240	240	240	58.2	17	17	240	240	240	0	0	1	1	1	0
T62BUYP	A3	S	-0.125	6	F	Neut	1	-0.25	-0.333333	2	240	240	240	240	10.2	240	10.2	240	240	240	0	0	1	0	1	0
T62BUYP	M4	D	0.125	9.5	F	Neut	-1	0.25	0.333333	2	240	240	240	240	3	240	3	240	240	240	0	0	1	0	1	0
VB149TF	A4	S	-0.375	1	F	Intact	-1	-0.25	-0.333333	3	12.8	34	12.8	9	15.6	240	9	240	240	240	1	1	1	0	1	0
VB149TF	J8	D	0.375	5	M	Neut	1	0.75	-0.333333	3	0.8	240	0.8	13.2	52.4	240	13.2	240	240	240	1	1	1	0	1	0
W66DQPT	L4	S	-0.125	11	F	Neut	1	-0.25	-0.333333	2	240	240	240	240	240	240	240	240	240	240	0	0	0	0	0	0
W66DQPT	V3	D	0.125	2.5	F	Neut	-1	0.25	0.333333	2	20.6	24.6	20.6	12.4	13.4	240	12.4	2.6	240	2.6	1	1	1	0	1	1
ZJGLWM5	J9		-0.25	9	M	Neut	0	-0.75	0.333333	3	240	240	240	240	142.8	89.4	89.4	240	240	240	0	0	1	1	1	0
ZJGLWM5	M5		-0.25	9.5	M	Neut	0	-0.75	0.333333	3	240	240	240	240	18.2	240	18.2	240	240	240	0	0	1	0	1	0
ZJGLWM5	T5	D	0	11	M	Neut	0	0.75	-1	3	240	240	240	55	3.8	240	3.8	240	240	240	0	1	1	0	1	0

## Sheet: Durations
Name	Durations - Sit	Durations - Stand	Durations - Lay	Durations - Move	Durations - Rearing	Durations - Tail-wagging	Durations - Barking/Yelping	Durations - Whining	Durations - Panting	Durations - Other vocalization	Durations - GenerallyE	Durations - DoorE	Durations - ChairE	Durations - DoorD	Durations - ChairD	Durations - DoorO	Durations - ChairO	Durations - Scratching
Bella	0	129	0	59.6	0	0.8	0	46.2	8.8	2.2	18.2	25.2	4	85.8	30.4	49	8.2	0
Zsivany	0.4	81	59.2	49.8	0	8.4	0	117.8	2.4	1	19	33.2	0	150	29.8	151.8	4.6	0
Annabell	110.6	36.4	60.6	8.6	0	0	0	22	0	1.6	1.6	32.8	1.6	217.8	3	216.4	2.4	2.8
Szendi	2.8	51.2	112.2	37.6	1.8	0	0	73.4	12	6.6	11.6	19	3.4	40.4	133.8	179.4	5.8	1.2
Aby	0	148.2	0	60.6	4.8	21.6	19	69	0	0	5.6	103.6	12.6	118.8	33.8	140.6	13.2	0
Jackie	0	146.8	0	30	2.8	20.6	27	10.4	1	0	0	113.6	0	180.4	0	179.2	0	0
Blizi	0	134.2	0	69.6	2.4	28.4	0	0.8	0	0	9.8	50	6.4	102.4	66.6	139.6	10	0
Joker	0	144	0	66.8	0	2.6	0	0	0	0	21.2	7.6	1	16.2	28	11	38.8	0
Kaosz	0	171.8	0	17.4	0	0	0	21.2	0	0	14.6	28.4	2.8	46.2	131.2	45.8	131.6	0
Skala	83.6	17.4	72	5	0	1	7.8	15	0	5	0	0	1.8	0	165.4	0	180.6	0
Klia	112.6	2.2	0	29	0	7.8	0	0	0	0	0.6	10.4	47.6	16.2	135.6	57.4	107.4	0
Panka1	11.4	51.6	44.8	70.8	1.6	42.2	0.6	0	0	0	7	8.4	18.6	25.4	74.8	32.2	83.8	0
Sherlock	21.4	62.8	0	93.6	3.2	85.8	0	23.4	0	0	56.6	38.6	2.2	76.8	21.4	91.4	5.4	0
Tango	70.8	20.8	62	26.4	0	66.8	0.8	36.4	0.6	0	5	78.2	1.4	123.8	23	121.8	4.2	0
Nudli	180.2	0	0	0	0	0	0	0	0	0	0	0	0	0	0	0	0	0
Szavi	100.4	32.6	0	46.8	7.8	15.6	1.8	9	7.2	18	9.6	34.6	4.4	157.6	14.4	45.2	94.8	0
Bo	0.6	26.6	147.2	4	0	1.4	2	0	44.6	1.2	0	17	1.2	20	153.2	168.2	4.2	0
Tara1	22	106.6	18	32.8	0	14.2	0	4.4	23.4	2.4	20.2	31.4	1	53.8	66.4	90	52.8	0
Arwen	1.8	10.6	178.4	8	0	3	0	13	0	0	0	6.2	0	196.4	3.8	118	1	0
Mignon	12.4	3.8	180	2	0	1.6	0	1.4	0	0	0	0	0	0	199.4	10.8	0	0
Rozi	77.8	57.4	3.8	40.8	0	6.6	0	9.4	0	0.6	28.4	7.4	7.6	123.8	18	20	10.4	0
Vicok	0	143.8	0	36.2	1.2	7.4	0	16.4	14.4	0.8	24.4	1.6	1.8	24	41.8	22.4	41.2	0
Parazs	1.2	31	115.4	32.2	0	0	0	0	11.6	0	21.4	0	19.6	5.2	153	151.8	4	0
Tea	0	119.2	0	60.6	0	31	0	1.6	7.2	5.2	6.6	0.6	7.2	6.2	55	22.6	17.8	0
Loki	0	176.4	0	3.4	0	55.8	37.4	0.6	4.2	1.4	0	148	0	179.8	0	179.8	0	0
Popi	0	92	0	36.4	4.2	8.6	0	25.6	0	0	2.4	79.8	4.4	91.4	36.8	105.8	7.6	0
Stella	0	0	179.8	0	0	0	0	0	35.8	0	0	0	0	0	0	0	0	0
Nanook	0	112.6	0	67.2	0	0	0	5	1	6	83.8	26.8	1.6	33.2	13.6	32.4	3.2	0
Spulni	0	0	0	0	0	0	0	0	0	0	0	0	0	0	0	0	0	0
Moneypenny	142.8	20.6	0	16.4	1	0	7	1	30.8	0	0	40.4	4.6	46.2	133.6	166.8	9	0
Picur	170.6	0	0	9.2	0	0	0	3.4	17.6	1.8	0	0.6	0	1.6	150.2	146	4.2	0
Jerry	1.4	72.8	65.6	40.2	0	0	0	36.2	1.6	0	4.4	8.6	8.2	20.4	147.4	46	12.8	0
Jolly	0	148	0	32	0	0	0	3	16.6	0	15.8	67.6	2.4	126.6	11.8	128.6	13.4	0
Tara2	0	131	0	46	8.8	0	0	23.6	0.6	2.2	5.4	75.6	2	114.6	20.2	127.8	9.8	4.8
Eben	48	53	30.2	48.6	4.8	11.6	2.4	83.8	2.6	0	11	30.8	3.6	62	29.8	72.2	72.2	0
Retro	11.4	22.6	105.6	40.4	0	35.6	16.2	84.2	0.8	0	7.8	122.2	4.8	149.6	9.8	147.6	8.8	0
Grogu	0	122.8	0	58	0	2.6	0	0.8	85	1	28	67.4	4.6	105.4	47.4	114.8	27.6	0
Wasabi	0	124.2	0	56	0	0	0	9	46.6	4.2	13.8	51.8	4.4	96.4	74.6	82.2	11.8	0
Mici	2	48.8	76.6	52.8	2.8	0	0	68.8	0	0	2	2	1.2	28.4	25.4	107.4	38.2	3
Panka2	0	56.4	44.6	79.2	0	0	0	0	35.2	0	31.2	4.2	12.4	13.8	113	26.2	113.6	0
Panka3	38.2	68	70	4	0	0	0	0.4	0	0	4.2	0	33.6	0	180.2	39.4	140.6	0
Peti	110.4	55.4	0	14.4	0	0	0	0	169.6	0	0	0	0	28.4	111.2	153	21.6	0
Mazli	0	153.8	0	26.4	0	19	2.6	32.2	37.4	0	0	14.4	0	138.8	30.6	163.2	5.6	0
Oli	0	113.2	0	67	0.4	22.6	0	27.8	70.4	0	2.4	15.4	5	40.8	96.4	147.2	15.8	0
Bruno	114.6	52.6	0	13	0	0	25.2	9.4	0	1.4	3	5.4	2.4	40.6	138.6	175.4	4	0
Menta	45.4	104.8	0	30	0	12.6	1.4	34.6	33.8	0	1.4	0.6	0.6	48.8	112	143	23	0
Janka	55.4	117.4	0	7.4	0	12.4	9.6	6.6	0	0	0	1.2	0	180.2	0	170.4	0	0
Jolan	0	61.8	5.2	113.2	29.6	0	1	66	33.2	0	0	6.8	7	137.2	28.6	137.8	24.6	0
Julia	0	153.8	0	26.4	4.6	8.4	0	82	0	0	8.2	2.2	3.8	112.4	52.8	77.6	30.6	0
Boroka	0	177.4	0	2.8	0	0	0	35.8	0	0	0	1.2	0	180.2	0	180.2	0	0
Grafit	0	166.6	0	13.6	0	7.2	0	85.6	0	0	0	1.8	1.6	5	175.2	168.8	11.4	0
Szello	0	141.6	0	38.6	0	14.4	2.2	0.6	39.2	0	2.4	7.2	0.6	93.2	16.2	145	15.4	0
Haru	0	155	0	47.2	0	42	4	56.8	1.8	2.2	14.6	108.6	1.2	171.8	28.4	117.6	6	0
Hime	17	78.2	63.4	33.6	0	11.2	0	0	12.6	0	12.2	96.4	12.6	157.6	30.6	155.6	17	0
Henry	1.2	55.4	106	17.6	0	15.6	0	11	128.8	0	0	11.6	0	27.4	0	17.2	0	0
James	0	138.4	0	41.8	3	5	0	27.4	10	0	0	8.8	0.8	153.4	14	167.6	4	2.6
Rosie	53.6	95.4	7.6	23.6	0	0	0	0	12.2	0	0	1.6	1.2	77.2	11.6	136.4	9	0
Vlad	19	22.4	25.4	25.2	51.4	26.6	30.8	31.8	40.6	32.2	33.6	34.6	43.4	35.2	35.2	35.4	36	80.4
Zina	0	170.4	0	9.8	1.4	0	0	30.2	0	0	0	1.8	0	143.4	36.8	176.6	0.8	0
Aszu	0	43	0	156.8	0	34.4	0	65	0.8	0	15.8	22.4	5.6	64.6	16.2	74.8	15.6	5.8
Romeo	179.4	1	0	5.2	0	0	13.6	55.6	1.2	0.8	0	34.8	0.6	36	61.6	182.4	1.4	0
Filip	0	95.8	0	104.4	28.4	72.4	0	0	0	0	23.2	31.4	1.6	72.6	36.4	68.4	2.4	6.2
Luca	0	118	0.6	72	1.6	65.2	0	0	0	0	69	19.4	19.4	101.2	55.4	46	26	0
Roy	0	113.2	0	67	0	0	0	0	0	0.6	4	18.6	0.8	88.2	6.6	89.2	4	0
Virag	32.4	120.6	0	27.2	0	2.8	0	18.2	0	0	12.8	12	1.4	86	59.2	129.6	23.8	0
Luna	0	86.2	0	94	0	0	0	0	0	0	24.8	5.4	0.6	105.2	20.8	84.8	15.6	0
Vilma	20.8	97.2	0	62.2	6.8	0	7.4	21.2	1	0	3.6	4.6	8.4	63.4	52.4	144.6	16.6	2.4
Jade	91.6	65.4	0	23.2	0	1.6	0	2	15.8	1.4	2.6	0.6	0	18.6	2.8	14	0	0
Maxi	0	55.4	0	124.8	0	2.8	0	49.4	69.8	0	3.8	1.8	1.2	64.6	38.2	89.4	22.4	0
Toto	0	119.4	0	60.8	0	0.8	4.2	40.4	33.8	0	6.8	5	0	114.6	21.6	130.4	10.4	0

## Sheet: PCScores
ID	Dog	Rank	DScore	Age	Sex	Repro	Form	Ago	Def	RForm	RAgo	RDef	dognr	chair	esc	whine_door	bark_wag	sit
14YF33Q	N1	S	-0.125	5	F	Neut	-1	-0.5	0.666667	S	S	S	2	-0.00845249	0.110133	1.53281	-2.39019	-1.44165
2321XCN	B1	D	0.125	4.2	M	Neut	-1	0.75	-0.333333	S	D	S	2	0.429712	-0.798141	-0.0174052	1.67842	1.171
2321XCN	M1	S	-0.125	7	F	Neut	1	-0.75	0.333333	D	S	D	2	0.902679	-0.560222	0.0731791	0.661985	0.200452
23FKBMX	M2	S	-0.25	2.5	M	Neut	1	-0.25	-0.666667	D	S	S	2	-0.760427	-0.343581	0.653513	0.403494	-0.909146
23FKBMX	O1	D	0.25	1.9	M	Neut	-1	0.25	0.666667	S	D	D	2	1.18668	0.167482	0.681576	0.0713905	-0.652591
2NZIUJ9	L1	S	-0.75	2.5	F	Neut	-1	-0.5	-1	S	S	S	2	6.72571	0.108502	1.39564	-1.97556	2.84753
2NZIUJ9	P1	D	0.75	3.5	F	Neut	1	0.5	1	D	D	D	2	3.85784	0.598615	0.296609	-1.40688	0.637018
4M14Z2T	M3	S	-0.375	10	F	Neut	-1	-0.25	-0.333333	S	S	S	2	0.755453	-0.0350773	0.0191479	-0.160815	0.761035
4M14Z2T	P2	D	0.375	10	F	Neut	1	0.25	0.333333	D	D	D	2	4.54599	0.871441	0.119723	-2.64585	0.644176
6GASBA5	R1	S	-0.5	10.5	F	Intact	-1	-0.5	-0.333333	S	S	S	2	0.209407	-0.0887416	0.381178	-1.42279	0.613262
6GASBA5	V1	D	0.5	5.5	F	Neut	1	0.5	0.333333	D	D	D	2	1.25922	-0.0980509	-0.0502841	-1.10852	-0.855638
6NCBJA6	B2	D	0.25	2	M	Intact	-1	0	1	S	D	D	3	0.558323	-0.577925	-1.44941	0.776698	0.363337
6NCBJA6	T1	S	-0.25	8	F	Intact	1	-0.5	-0.333333	D	S	S	3	1.09271	0.0109479	1.05535	-1.16216	-0.0475765
8VC9J2W	B3	S	-0.125	3	F	Neut	0	0	-0.333333	F	F	S	2	0.020933	-0.242974	1.38023	-0.938787	-0.795876
8VC9J2W	Z1	D	0.125	3	M	Neut	0	0	0.333333	F	F	D	2	-0.992507	-0.656876	2.33418	-0.0663438	0.326272
9GY1FWU	P3	S	-0.125	10	F	Neut	0	0	-0.333333	F	F	S	2	6.80307	-0.10591	-0.0935414	-1.78065	1.78644
9GY1FWU	P4	D	0.125	12	M	Neut	0	0	0.333333	F	F	D	2	1.4	0.66154	-0.797395	-0.243594	1.2118
AWJRLNK	G1	D	0	2	M	Intact	0	-0.75	1	F	F	D	3	0.269206	0.717837	2.64205	-2.30027	-0.796474
AWJRLNK	W1	S	-0.75	10	F	Neut	0	-0.75	-1	F	F	S	3	0.158933	0.149481	1.87347	-1.2262	-0.880942
D1M6AAM	E1	S	-0.375	5	F	Neut	0	-0.5	-0.333333	F	S	S	2	1.51633	0.107486	2.09154	-1.22808	1.56792
D1M6AAM	R2	D	0.375	9	M	Neut	0	0.5	0.333333	F	D	D	2	-1.55947	0.0295952	5.00378	-0.982286	1.01199
GN4BRLX	B4	D	-0.25	10.75	M	Neut	-1	0	-0.333333	S	D	D	6	-0.0391172	-0.129916	2.1284	-0.561983	-1.01365
GN4BRLX	J1	S	-0.5	12	M	Neut	1	-0.5	-1	D	S	S	6	1.06861	-0.000420015	0.0919195	-1.45427	-1.03403
H41RLGM	J2		0	7	F	Neut	0	-0.5	0.666667	F		D	4	-1.47593	-0.576967	-0.0580523	0.692393	-0.0293842
H41RLGM	J3	D	0.25	6	F	Intact	0	0.5	0	F	D		4	0.561077	1.42512	0.979124	-0.524261	0.324218
H41RLGM	J4	S	-0.5	4	F	Neut	0	-0.5	-0.666667	F		S	4	0.550334	-0.578967	0.856392	-0.00628059	-0.389951
I3VWCPF	B5		-0.25	8	F	Neut	0	-0.25	-0.333333	F			3	-1.49586	-0.35076	-1.64573	-0.169759	0.775574
I3VWCPF	G2	S	-0.5	5	M	Neut	0	-0.25	-1	F		S	3	1.06783	-0.949427	-2.8703	0.630019	0.62122
I3VWCPF	S1	D	0.25	7	F	Neut	0	0.25	0.333333	F	D	D	3	-1.56354	-0.991125	0.248459	0.608812	-0.995293
ICAUFU8	H1	S	-0.375	4	M	Neut	1	-0.75	-0.333333	D	S	S	2	1.06051	-1.65523	0.635902	1.85011	-0.673497
ICAUFU8	H2	D	0.375	5.5	F	Neut	-1	0.75	0.333333	S	D	D	2	-0.201741	-0.0432202	-0.0048055	-0.082345	-0.970877
ITBXCW8	J5		-0.25	3	M	Neut	1	-0.25	-0.666667		F		3	-1.65951	-0.211526	5.12965	-1.07746	-0.864292
ITBXCW8	J6		-0.25	7	F	Neut	1	-0.25	-0.666667		F		3	-0.588958	-0.039683	3.53107	-1.90452	0.156946
ITBXCW8	T2	D	0	2.5	F	Neut	-1	-0.25	0.666667	S	F	D	3	1.58816	-0.715742	-0.392352	0.0559217	-0.0541291
JU36ZBX	H3	S	-0.375	11	M	Neut	1	-0.25	-1			S	3	-1.08018	-0.233124	2.59875	-1.52225	-0.963602
JU36ZBX	J7	D	0.125	9.5	M	Intact	1	0.25	-0.333333		D		3	-1.28789	0.321656	3.10082	-1.0621	-0.594755
JU36ZBX	R3		-0.125	6	F	Neut	-1	-0.25	0.333333	S		D	3	0.186094	0.881162	-1.57268	-1.03825	-0.167613
KS4MGPJ	V2	S	-0.375	5	M	Neut	0	-0.5	-0.333333	F	S	S	2	-1.0608	-0.179386	0.524772	0.229451	-0.724938
KS4MGPJ	Z2	D	0.375	9.5	F	Neut	0	0.5	0.333333	F	D	D	2	-0.405966	-0.505642	-0.322545	0.00443003	0.143457
L4QPV9L	A1		-0.125	8	F	Neut	-1	-0.25	0.333333	S		D	3	2.28636	9.74427	2.6578	0.374116	1.80336
L4QPV9L	S2		-0.125	8	F	Neut	1	-0.25	-0.333333	D		S	3	-1.08427	-0.989388	0.119927	0.753542	-1.00657
MUI85G	A2	D	0	11	M	Neut		0.5	-0.333333		D	D	4	-1.97148	-0.443091	1.2809	-0.014095	1.84078
MUI85G	R4	S	-0.833333	5	M	Neut		-0.666667	-1		S	S	4	0.56386	-0.699952	0.540859	0.983405	0.47978
NVJFK43	F1	D	0.375	4.5	M	Neut	0	0.5	0.333333	F	D	D	2	0.709579	1.06105	2.17046	-0.946197	0.0200954
NVJFK43	L2	S	-0.375	3.5	F	Neut	0	-0.5	-0.333333	F	S	S	2	-0.547807	-0.981959	1.9023	0.89612	2.82338
PIPDIJ7	M3	D	0.125	4.5	F	Neut	0	0	0.333333	F	F	D	2	-0.188883	1.92158	1.24146	-0.47314	-0.960273
PIPDIJ7	P5	S	-0.125	4.5	F	Neut	0	0	-0.333333	F	F	S	2	2.0218	0.507314	1.76877	-1.96593	-1.19398
QAUBIZ7	L3		-0.125	12.8	M	Neut	1	0.25	-1		D		3	0.441703	-0.556328	1.30841	0.2241	1.93354
QAUBIZ7	P6	D	0.125	5.5	F	Neut	-1	-0.25	1	S		D	3	0.723345	-1.01331	-0.40271	1.01225	2.35438
QAUBIZ7	S3	S	-0.625	14	F	Neut	1	-0.75	-1		S		3	-2.86543	0.164739	5.67048	-0.183552	-1.36
RC39TRQ	S4	F	0	2.5	M	Neut	-1	0.5	-0.333333	S	D	S	2	-0.798613	-0.266447	3.05026	-1.11085	-0.312575
RC39TRQ	T3	F	0	1.5	M	Neut	1	-0.5	0.333333	D	S	D	2	-0.077193	-0.0445508	-2.81482	-0.65891	0.508683
RZXSI8U	K1	S	-0.375	8.5	M	Neut	1	-0.25	-1		S	S	4	0.0305591	0.567075	2.46906	-1.09511	-0.548452
RZXSI8U	S5	D	0.125	9.5	F	Neut	1	0.25	-0.333333		D	D	4	-1.16996	-0.18814	2.97176	-0.385754	1.2452
SWSR2W7	R5	S	-0.5	9	M	Neut	-1	0	-1	S	F	S	2	3.44882	-0.217371	1.41276	-1.83797	0.0888575
SWSR2W7	V2	D	0.5	7	F	Neut	1	0	1	D	F	D	2	5.42973	0.282546	-0.537186	-1.4547	3.15301
T48KB6I	N2	D	0.625	8	F	Neut	0	0.75	0.666667	F	D	D	2	-0.591413	-0.172237	0.426459	-0.664994	-0.880961
T48KB6I	S6	S	-0.625	11	F	Neut	0	-0.75	-0.666667	F	S	S	2	0.135944	-0.652275	0.56751	-0.214547	-0.169707
T5U974L	P7	D	0.25	4	M	Intact	0	0	0.666667	F	D	D	3	-0.182524	-0.630898	-0.731533	-0.461236	2.34787
T5U974L	T4	S	-0.5	12	F	Neut	0	-0.5	-0.666667	F	S	S	3	1.64663	1.08506	2.01164	-1.59799	2.1099
T62BUYP	A3	S	-0.125	6	F	Neut	1	-0.25	-0.333333	D	S	S	2	2.22144	-0.636767	-1.01125	0.10465	0.136308
T62BUYP	M4	D	0.125	9.5	F	Neut	-1	0.25	0.333333	S	D	D	2	1.47365	-0.00872751	-0.245812	-0.158544	-0.996953
VB149TF	A4	S	-0.375	1	F	Intact	-1	-0.25	-0.333333	S	S		3	-0.373675	0.05826	5.20936	-0.800886	-0.59188
VB149TF	J8	D	0.375	5	M	Neut	1	0.75	-0.333333	D	D		3	-2.55152	0.0933744	4.4175	-0.482943	-0.972416
W66DQPT	L4	S	-0.125	11	F	Neut	1	-0.25	-0.333333	D	S	S	2	-0.029551	0.16666	0.258512	-1.2068	-0.692246
W66DQPT	V3	D	0.125	2.5	F	Neut	-1	0.25	0.333333	S	D	D	2	0.669254	0.107884	0.418279	0.145758	-0.130747
ZJGLWM5	J9		-0.25	9	M	Neut	0	-0.75	0.333333	F			3	-0.134251	-0.330774	-0.66498	-0.483362	0.606207
ZJGLWM5	M5		-0.25	9.5	M	Neut	0	-0.75	0.333333	F			3	1.02536	0.813254	0.463377	-0.874099	-0.0467453
ZJGLWM5	T5	D	0	11	M	Neut	0	0.75	-1	F	D	S	3	-0.318309	-0.0574773	0.450301	-0.150614	-0.618535
